# Supplementary material for: Anti-Fibrotic and Anti-Angiogenic Activities of Osbeckia octandra Leaf Extracts in Thioacetamide-Induced Experimental Liver Cirrhosis
Source: Molecules. 2021 Aug 10;26(16):4836. doi: 10.3390/molecules26164836 (PMC8401385; doi:10.3390/molecules26164836)
Supplement: Supplementary file 1 [file molecules-26-04836-s001.zip]

Archive with 1 entries (1 files):
- molecules-1299786 Supplymentary Figures, Tables and Legends-F.pdf
